# Supplementary material for: Modulation of Allosteric Control and Evolution of Hemoglobin
Source: Biomolecules. 2023 Mar 22;13(3):572. doi: 10.3390/biom13030572 (PMC10046315; doi:10.3390/biom13030572)
Supplement: Supplementary file 1 [file biomolecules-13-00572-s001.zip]

Archive with 1 entries (1 files):
- biomolecules-2285431-supplementary.mp4
